# Supplementary material for: Effects of 4:3 Intermittent Fasting on Eating Behaviors and Appetite Hormones: A Secondary Analysis of a 12-Month Behavioral Weight Loss Intervention
Source: Nutrients. 2025 Jul 21;17(14):2385. doi: 10.3390/nu17142385 (PMC12298406; doi:10.3390/nu17142385)
Supplement: Supplementary file 1 [file nutrients-17-02385-s001.zip]

Archive with 1 entries (1 files):
- nutrients-3739867-supplementary.pdf
